# Supplementary material for: Rice availability and stability in Africa under future socio-economic development and climatic change
Source: Nat Food. 2023 Jun 19;4(6):518–27. doi: 10.1038/s43016-023-00770-5 (PMC10289898; doi:10.1038/s43016-023-00770-5)
Supplement: Source Data Fig. 3 — Tabular version of Fig. 3. [file 43016_2023_770_MOESM3_ESM.xlsx]

## Sheet: Table 1
	SSP1 - p05		Shock Region
			AMU ①			EAC ②			ECCAS ③			ECOWAS ④			Egypt ⑤			RCEAf ⑥			RSouthAf ⑦			SACU ⑧			SEA
			NoCC	SSP126	SSP370	NoCC	SSP126	SSP370	NoCC	SSP126	SSP370	NoCC	SSP126	SSP370	NoCC	SSP126	SSP370	NoCC	SSP126	SSP370	NoCC	SSP126	SSP370	NoCC	SSP126	SSP370	NoCC	SSP126	SSP370
	Consumption Region	①	-2	-2.2	-2.1	0	0	0	0	0	0	-0.2	0	-0.1	0	-0.1	-0.3	0	0	0	0	0	0	0	0	0	-3.7	-2.9	-3.5
		②	0	0	0	-13	-14.3	-13.7	0	0	0	0	0	-0.1	-0.1	0	0	0	0	0	0	0	0	0	0	0	-2.3	-1.3	-1.3
		③	0	0	0	0	0	0	-5.3	-5.8	-6.9	0	-0.1	-0.2	0	0	0	0	0	0	0	0	0	0	0	0	-3	-2.9	-3.4
		④	0	0	0	0	0	-0.1	0	0	0	-9.3	-7.2	-7.2	0	0	0	0	0	0	0	0	0	0	0	0	-2.7	-2.1	-3.2
		⑤	0	0	0	0	0	0	0	0	0	-0.1	-0.2	-0.2	-6.1	-4.6	-4.5	0	0	0	0	-0.1	-0.1	0	0	0	-1.6	-1.8	-2
		⑥	0	0	0	0	0	-0.1	0	0	0	-0.1	0	0	-0.1	0	0	-0.8	0	0	-0.9	-0.7	-0.7	0	0	0	-2.2	-2	-2.3
		⑦	0	0	0	0	0	0	0	0	0	0	0	0	-0.1	0	0	0	0	0	-10	-8.2	-8.2	0	0	0	-1.5	-1.5	-1.7
		⑧	0	-0.1	0	0	-0.2	-0.1	0	0	0	0	-0.2	-0.5	0	-0.1	-0.1	0	0	0	-0.4	-0.6	-0.6	0	0	0	-1.8	-1.7	-2.5
	SSP2 - p05		Shock Region
			AMU ①			EAC ②			ECCAS ③			ECOWAS ④			Egypt ⑤			RCEAf ⑥			RSouthAf ⑦			SACU ⑧			SEA
			NoCC	SSP126	SSP370	NoCC	SSP126	SSP370	NoCC	SSP126	SSP370	NoCC	SSP126	SSP370	NoCC	SSP126	SSP370	NoCC	SSP126	SSP370	NoCC	SSP126	SSP370	NoCC	SSP126	SSP370	NoCC	SSP126	SSP370
	Consumption Region	①	-1.1	-1.6	-1.4	-0.1	0	0	-0.1	-0.1	0	-0.2	-0.3	-0.3	0	0	0	0	0	0	0	0	0	0	0	0	-4.8	-3.9	-4.9
		②	0	0	0	-14.1	-16.3	-15.6	0	0	0	-0.1	0	0	-0.1	-0.2	-0.2	0	0	0	0	0	0	0	0	0	-1.4	-0.6	-0.6
		③	0	0	0	0	0	0	-6.1	-6.1	-7.5	-0.4	-0.1	-0.2	-0.1	-0.1	-0.1	0	0	0	0	0	0	0	0	0	-4.3	-3.5	-4.7
		④	0	0	0	0	0	0	-0.2	-0.2	-0.1	-10.4	-8.1	-8.3	0	-0.1	-0.1	0	0	0	0	0	0	0	0	0	-3.5	-2.7	-3.8
		⑤	0	0	0	-0.2	-0.1	-0.1	-0.4	0	-0.2	-0.2	-0.2	-0.1	-5.2	-5.1	-5.2	0	0	0	0	0	0	0	0	0	-1.1	-0.9	-1
		⑥	0	0	0	0	-0.1	0	-0.1	0	-0.2	-0.4	0	-0.2	-0.1	-0.1	-0.1	-0.6	-0.4	-0.5	0	0	0	0	0	0	-3.4	-3	-3.9
		⑦	0	0	0	0	0	0	-0.1	0	0	-0.1	0	0	0	0	0	0	0	0	-12.7	-9.9	-9.6	0	0	0	-0.9	-0.8	-0.7
		⑧	0	0	0	0	0	0	-0.3	-0.1	0	-0.3	-0.1	0	0	0	0	0	0	0	0	0	0	0	0	0	-3.4	-2.3	-2.9
	SSP3 - p05		Shock Region
			AMU ①			EAC ②			ECCAS ③			ECOWAS ④			Egypt ⑤			RCEAf ⑥			RSouthAf ⑦			SACU ⑧			SEA
			NoCC	SSP126	SSP370	NoCC	SSP126	SSP370	NoCC	SSP126	SSP370	NoCC	SSP126	SSP370	NoCC	SSP126	SSP370	NoCC	SSP126	SSP370	NoCC	SSP126	SSP370	NoCC	SSP126	SSP370	NoCC	SSP126	SSP370
	Consumption Region	①	-1.8	-2.1	-1.8	0	-0.1	0	-0.1	-0.1	-0.1	-0.6	-0.5	-0.7	-0.1	-0.1	0	0	0	0	0	0	0	0	0	0	-4.7	-4.2	-5.5
		②	0	0	0	-11.2	-14.1	-13.4	0	0	0	-0.1	-0.1	-0.1	-0.2	0	-0.1	0	0	0	-0.1	-0.1	0	0	0	0	-2.8	-1.6	-1.4
		③	0	0	0	0	0	0	-5.8	-5.8	-6.8	-0.4	-0.3	-0.3	0	0	0	0	0	0	0	0	0	0	0	0	-5.5	-5	-6.3
		④	0	0	0	0	0	0	0	0	0	-10.1	-8.1	-8.3	0	0	-0.1	0	0	0	0	0	0	0	0	0	-4.1	-3.1	-4.2
		⑤	0	0	0	-0.7	-0.2	-0.3	-0.1	-0.1	-0.1	-1.2	-0.2	-0.4	-2.4	-1.8	-2.2	0	0	0	0	0	0	0	0	0	-3	-1.7	-2
		⑥	0	0	0	0	0	-0.2	0	0	-0.1	0	-0.2	-0.1	0	0	-0.1	0	-0.2	-0.2	0	0	-0.1	0	0	0	-3.2	-3	-3.1
		⑦	0	0	0	-0.1	0	0	0	0	0	-0.1	0	-0.1	0	0	0	0	0	0	-10.5	-10.6	-10.9	0	0	0	-1	-1.1	-1.1
		⑧	0	0	0	0	0	0	0	0	0	0	-0.3	-0.5	0	0	-0.1	0	0	0	0	0	0	0	-0.1	0	-3.3	-2.8	-3.9
